# Supplementary material for: Dietary Factors and Risk of Gout: A Two-Sample Mendelian Randomization Study
Source: Foods. 2024 Apr 21;13(8):1269. doi: 10.3390/foods13081269 (PMC11049247; doi:10.3390/foods13081269)
Supplement: Supplementary file 1 [file foods-13-01269-s001.zip]

Archive with 1 entries (1 files):
- foods-2913376-supplementary.xlsx
