# Supplementary material for: Dietary Factors and Risk of Gout: A Two-Sample Mendelian Randomization Study
Source: Foods. 2024 Apr 21;13(8):1269. doi: 10.3390/foods13081269 (PMC11049247; doi:10.3390/foods13081269)
Supplement: Supplementary file 1 [file foods-13-01269-s001.zip › foods-2913376-supplementary.xlsx]

## Sheet: Catalogue
Catalogue
1 Exposure Data	1.1	Food intake
	1.2	Micronutrient
2 SNPs Associated with Exposure Factors	2.1	Alcohol intake frequency
	2.2	Processed meat intake
	2.3	Beef intake
	2.4	Poultry intake
	2.5	Non-oily fish intake
	2.6	Oily fish intake
	2.7	Pork intake
	2.8	Mutton intake
	2.9	Bread intake
	2.1	Cheese intake
	2.11	Cooked vegetable intake
	2.12	Tea intake
	2.13	Fresh fruit intake
	2.14	Cereal intake
	2.15	Salad OR raw vegetable intake
	2.16	Coffee intake
	2.17	Dried fruit intake
	2.18	Protein intake
	2.19	Fat intake
	2.2	Carbonhydrate intake
	2.21	Sugar intake
3 Result of MR Analysis

## Sheet: 1.1 Exposure-Food intake
	Exposure	Phenotype		Consortium	IEU-Number	Sample Size
		Food intake	Alcohol intake frequency	UKB	ukb-b-5779	462346
			Processed meat intake		ukb-b-6324	461981
			Poultry intake		ukb-b-8006	461900
			Beef intake		ukb-b-2862	461053
			Non-oily fish intake		ukb-b-17627	460880
			Oily fish intake		ukb-b-2209	460443
			Pork intake		ukb-b-5640	460162
			Lamb/mutton intake		ukb-b-14179	460006
			Bread intake		ukb-b-11348	452236
			Cheese intake		ukb-b-1489	451486
			Cooked vegetable intake		ukb-b-8089	448651
			Tea intake		ukb-b-6066	447485
			Fresh fruit intake		ukb-b-3881	446462
			Cereal intake		ukb-b-15926	441640
			Salad / raw vegetable intake		ukb-b-1996	435435
			Coffee intake		ukb-b-5237	428860
			Dried fruit intake		ukb-b-16576	421764
		Micronutrient	Fat	ALSPAC, LL, EPIC-InterAct, Fenland, FHS, UKB, RSI/II/III, WHI-GARNET, WHI-HIPFX, WHI-WHIMS+, DietGen	NA	268922
			Protein			268922
			Carbonhydrate			268922
			Sugar			235391
	Outcome	Serum uric acid level		BBJ	ebi-a-GCST90018757	129405
		Gout		FGB	NA	249351

## Sheet: 1.2 Exposure-Micronutrient
Exposure-Fat Intake
SNPID	CHR	BP	Effect allele	Other allele	EAF	Beta	SE	P value	Sample size
rs1229984	4	100239319	T	C	0.0293	0.0977704	0.00886163	2.64e-28	223867
rs57193069	7	1862417	A	G	0.5456	-0.015743	0.00279627	1.801e-08	257928
rs7012814	8	9173358	A	G	0.4727	-0.0188999	0.00278349	1.122e-11	258910
rs9927317	16	53820996	C	G	0.6069	-0.0241981	0.00350088	4.767e-12	171000
rs429358	19	45411941	T	C	0.8483	0.023788	0.00387933	8.651e-10	258180
rs33988101	19	49218111	T	G	0.5298	-0.0293992	0.00275945	1.664e-26	263591
Exposure-Protein Intake
SNPID	CHR	BP	Effect allele	Other allele	EAF	Beta	SE	P value	Sample size
rs780094	2	27741237	T	C	0.3871	0.017517	0.00282441	5.577e-10	264181
rs445551	2	79697982	A	G	0.3072	0.0191893	0.00338913	1.493e-08	204533
rs1603978	3	25108236	A	C	0.6935	0.0191684	0.00298526	1.352e-10	263954
rs13146907	4	39425248	A	G	0.6214	-0.0218977	0.00283943	1.24e-14	263606
rs1461729	8	9187242	A	G	0.0998	0.0318296	0.00459037	4.087e-12	264122
rs55872725	16	53809123	T	C	0.4072	0.0177932	0.00280031	2.092e-10	264144
rs838133	19	49259529	A	G	0.4469	-0.0318218	0.00301314	4.523e-26	222801
Exposure-Sugar Intake
SNPID	CHR	BP	Effect allele	Other allele	EAF	Beta	SE	P value	Sample size
rs12713415	2	60205134	C	G	0.7098	-0.0191068	0.00326556	4.88e-09	227626
rs7619139	3	25110415	A	G	0.59	-0.0242966	0.00299514	4.984e-16	230409
rs13202107	6	51395463	T	C	0.2165	-0.0201577	0.00357851	1.768e-08	230181
rs7012814	8	9173358	T	C	0.4724	0.0185603	0.00298445	4.994e-10	225230
rs9972653	16	53814363	T	C	0.3987	-0.0202911	0.00300832	1.533e-11	230454
rs8097672	18	1839601	A	G	0.8544	0.0295339	0.00417676	1.542e-12	230392
rs341228	18	6395336	A	T	0.3311	0.0186321	0.00313303	2.724e-09	229996
rs429358	19	45411941	A	T	0.8488	-0.0276852	0.00416444	2.971e-11	224647
rs838144	19	49250239	T	C	0.5082	-0.0275595	0.0029466	8.527e-21	230412
rs62132802	19	49270872	T	G	0.308	-0.0201727	0.00352669	1.066e-08	188616
Exposure-Carbonhydrate Intake
SNPID	CHR	BP	Effect allele	Other allele	EAF	Beta	SE	P value	Sample size
rs10206338	2	60209981	A	G	0.578	-0.0157735	0.00278684	1.516e-08	263941
rs10510554	3	25099776	T	C	0.428	0.0194168	0.00278138	2.939e-12	264004
rs10433500	3	85546798	A	G	0.6371	0.0160764	0.00286311	1.961e-08	263815
rs7012637	8	9173209	A	G	0.4728	0.0173432	0.00278426	4.684e-10	258760
rs9987289	8	9183358	A	G	0.0903	-0.0262326	0.00480012	4.639e-08	264168
rs10962121	9	15702704	T	G	0.4989	-0.0151916	0.0027521	3.395e-08	264060
rs2472297	15	75027880	T	C	0.2603	-0.0179506	0.00326196	3.727e-08	244052
rs7190396	16	53822502	T	G	0.6033	0.0178123	0.00281218	2.393e-10	264173
rs1104608	16	73912588	C	G	0.4231	0.0184667	0.0028931	1.737e-10	244737
rs36123991	17	44359663	T	G	0.2055	0.0212974	0.0036949	8.238e-09	224315
rs8097672	18	1839601	A	T	0.8549	0.0234558	0.003908	1.949e-09	263923
rs429358	19	45411941	T	C	0.8483	-0.0269846	0.00387933	3.493e-12	258180
rs838144	19	49250239	T	C	0.5089	-0.0232282	0.00275313	3.261e-17	263945

## Sheet: 2.1 Alcohol intake frequency
	pval.exposure	chr.exposure	pos.exposure	beta.exposure	se.exposure	samplesize.exposure	id.exposure	SNP	effect_allele.exposure	other_allele.exposure	eaf.exposure	R^2	F statistics
1	4e-09	1	4569436	0.0198033	0.00336454	462346	ukb-b-5779	rs780569	A	T	0.70882	7.49245e-05	34.6408
2	3.40001e-09	1	940096	0.0181476	0.00307049	462346	ukb-b-5779	rs4503294	T	C	0.565333	7.5548e-05	34.9291
3	7.69999e-09	1	51218695	0.0178107	0.00308461	462346	ukb-b-5779	rs28787109	A	G	0.40423	7.21046e-05	33.3371
4	3.79997e-09	1	216681000	-0.018378	0.00311907	462346	ukb-b-5779	rs2244598	C	T	0.605114	7.50839e-05	34.7145
5	2.69998e-09	1	35363679	-0.0188379	0.00316516	462346	ukb-b-5779	rs4417025	A	G	0.361153	7.66078e-05	35.4191
6	4.60002e-08	1	94051350	0.0196672	0.00359788	462346	ukb-b-5779	rs7514579	C	A	0.232457	6.46244e-05	29.8786
7	4.00037e-11	2	58110969	-0.0203704	0.00308457	462346	ukb-b-5779	rs2717063	A	C	0.585731	9.43196e-05	43.608
8	5.49997e-10	2	65558588	-0.024322	0.00391964	462346	ukb-b-5779	rs6727281	T	C	0.184023	8.32728e-05	38.5006
9	1.29987e-60	2	27741237	-0.0509938	0.00310506	462346	ukb-b-5779	rs780094	C	T	0.615206	0.000583008	269.55
10	4.30031e-11	2	97797680	0.0296116	0.00449182	462346	ukb-b-5779	rs13390019	C	T	0.134041	9.39877e-05	43.4546
11	7.19946e-11	2	215402926	-0.0197869	0.00303605	462346	ukb-b-5779	rs10188314	T	C	0.470852	9.18609e-05	42.4712
12	1.29999e-08	2	74226102	0.0250636	0.00440325	462346	ukb-b-5779	rs4241258	T	C	0.13763	7.00717e-05	32.3972
13	3.40001e-08	2	2220795	-0.0231352	0.00419154	462346	ukb-b-5779	rs72769229	T	A	0.154942	6.58876e-05	30.4627
14	3.40001e-08	2	193989223	0.0301348	0.00546031	462346	ukb-b-5779	rs17662759	C	T	0.089115	6.58728e-05	30.4558
15	6.29941e-12	2	23887437	-0.0223925	0.00325813	462346	ukb-b-5779	rs1991083	T	C	0.679886	0.000102154	47.2303
16	9.09913e-13	2	45139779	-0.0217406	0.00304345	462346	ukb-b-5779	rs473098	T	C	0.557689	0.000110356	51.0223
17	2.80001e-08	3	38569463	0.0169324	0.00305032	462346	ukb-b-5779	rs9829192	T	G	0.435133	6.66423e-05	30.8116
18	3.80014e-12	3	49029468	0.0464269	0.00668673	462346	ukb-b-5779	rs76082653	T	C	0.054327	0.000104256	48.2018
19	1.40001e-08	3	68408109	-0.017207	0.00303483	462346	ukb-b-5779	rs262240	T	C	0.468553	6.95255e-05	32.1446
20	1.59993e-12	3	85407980	-0.0251117	0.00355589	462346	ukb-b-5779	rs9814516	T	G	0.237423	0.000107855	49.8662
21	7.70016e-15	3	71579022	-0.023864	0.00307022	462346	ukb-b-5779	rs7610856	A	C	0.429053	0.000130654	60.4071
22	4.90004e-09	3	174213976	0.0182303	0.00311635	462346	ukb-b-5779	rs1515591	G	T	0.383186	7.40109e-05	34.2184
23	2.30001e-09	3	131634826	0.0210699	0.00352806	462346	ukb-b-5779	rs1228589	A	G	0.246133	7.71352e-05	35.6629
24	1.59993e-15	4	103198082	0.0438341	0.00549884	462346	ukb-b-5779	rs13135092	G	A	0.083483	0.000137422	63.5359
25	1e-44	4	39414993	-0.0437138	0.00311609	462346	ukb-b-5779	rs11940694	G	A	0.604193	0.000425466	196.711
26	8.4004e-14	4	3241845	0.0433047	0.00580219	462346	ukb-b-5779	rs362307	T	C	0.074582	0.000120467	55.6969
27	1.39959e-178	4	100239319	-0.261708	0.00918496	462346	ukb-b-5779	rs1229984	C	T	0.97277	0.00175287	810.429
28	4.90004e-10	4	135900688	-0.0194072	0.00311875	462346	ukb-b-5779	rs13102973	C	T	0.61881	8.37454e-05	38.7191
29	6.59994e-09	4	184828533	0.0182943	0.00315406	462346	ukb-b-5779	rs62339673	A	C	0.626705	7.276e-05	33.6401
30	1.89998e-08	4	25408838	-0.0201809	0.00359305	462346	ukb-b-5779	rs34811474	A	G	0.230728	6.82272e-05	31.5444
31	8.30004e-10	4	55521017	-0.0185742	0.00302582	462346	ukb-b-5779	rs2159935	A	G	0.490369	8.14951e-05	37.6787
32	9.8992e-22	4	100290815	-0.0485216	0.00506585	462346	ukb-b-5779	rs62305780	G	C	0.102253	0.000198387	91.7226
33	3.79997e-08	5	145615275	-0.0186516	0.00338983	462346	ukb-b-5779	rs13178443	T	C	0.276349	6.54758e-05	30.2723
34	3.79997e-08	5	166830787	-0.020493	0.00372613	462346	ukb-b-5779	rs11750777	A	G	0.209454	6.54183e-05	30.2457
35	1.10002e-14	5	87854395	0.0239479	0.00309951	462346	ukb-b-5779	rs4916723	C	A	0.420617	0.0001291	59.6884
36	2.69998e-10	5	144136931	-0.0191888	0.00303977	462346	ukb-b-5779	rs461599	C	A	0.462259	8.61806e-05	39.845
37	3.09999e-08	5	67824690	0.0225403	0.00407148	462346	ukb-b-5779	rs56194430	T	C	0.16931	6.62856e-05	30.6467
38	1.79999e-09	6	141705482	0.0188234	0.00313037	462346	ukb-b-5779	rs9403297	A	G	0.372967	7.81995e-05	36.155
39	3.50002e-10	6	12903957	-0.0193455	0.00308215	462346	ukb-b-5779	rs9349379	G	A	0.405493	8.52017e-05	39.3924
40	2.39999e-09	6	32074804	0.0294435	0.00493484	462346	ukb-b-5779	rs12153855	C	T	0.10497	7.69896e-05	35.5956
41	2.90001e-16	6	98344031	-0.0255579	0.00312467	462346	ukb-b-5779	rs9372625	A	G	0.381706	0.000144681	66.8923
42	1.39991e-11	7	73042085	-0.0254919	0.0037742	462346	ukb-b-5779	rs62466318	T	C	0.202827	9.86608e-05	45.6151
43	4.60002e-10	7	153486704	-0.0191155	0.0030674	462346	ukb-b-5779	rs2622167	A	G	0.428653	8.39899e-05	38.8321
44	2.1e-10	7	1961882	-0.0260048	0.00409088	462346	ukb-b-5779	rs73050128	A	C	0.164488	8.73914e-05	40.4048
45	3.09999e-08	7	99872071	0.020627	0.00372774	462346	ukb-b-5779	rs6943160	C	T	0.208646	6.62194e-05	30.6161
46	2.29985e-12	7	141668403	0.0217614	0.00310188	462346	ukb-b-5779	rs4726481	T	G	0.400576	0.000106441	49.2124
47	2.59998e-08	7	39325802	0.0168603	0.00302891	462346	ukb-b-5779	rs9648478	A	G	0.510245	6.70134e-05	30.9832
48	1.40001e-09	8	30840651	-0.018718	0.00309117	462346	ukb-b-5779	rs2160935	T	C	0.604293	7.92997e-05	36.6637
49	4.60002e-08	8	87214346	-0.0226831	0.00415058	462346	ukb-b-5779	rs34440851	T	C	0.157151	6.4594e-05	29.8646
50	2.39994e-14	8	142615222	0.0244162	0.00320078	462346	ukb-b-5779	rs11787216	T	C	0.369127	0.000125841	58.1818
51	1.7e-08	8	141539923	-0.0259222	0.00459853	462346	ukb-b-5779	rs2977454	G	C	0.124072	6.8724e-05	31.7741
52	2.5e-08	9	16287769	-0.0320735	0.00575757	462346	ukb-b-5779	rs74679146	C	T	0.074515	6.71148e-05	31.03
53	4.90004e-08	10	99715744	0.0166498	0.00305291	462346	ukb-b-5779	rs489062	A	G	0.437454	6.43273e-05	29.7413
54	6.19998e-09	10	133761285	-0.0203615	0.00350346	462346	ukb-b-5779	rs34473884	A	G	0.24819	7.3051e-05	33.7746
55	6.90001e-10	10	102626510	0.0203737	0.00330311	462346	ukb-b-5779	rs61873510	T	G	0.32785	8.22794e-05	38.0413
56	9.29994e-09	10	133986135	-0.0186543	0.00324831	462346	ukb-b-5779	rs4242715	A	G	0.680585	7.13255e-05	32.9769
57	9.90011e-09	11	82688356	0.0174322	0.00304065	462346	ukb-b-5779	rs10792669	G	A	0.505254	7.10843e-05	32.8653
58	2.29985e-11	11	133780757	0.0250908	0.00375381	462346	ukb-b-5779	rs11223617	A	G	0.206155	9.66219e-05	44.6724
59	2e-08	11	58394154	0.022401	0.00398884	462346	ukb-b-5779	rs550942	T	C	0.823865	6.82095e-05	31.5362
60	8.69961e-15	11	47867059	-0.0235595	0.00303737	462346	ukb-b-5779	rs11039429	T	C	0.454624	0.000130111	60.1558
61	6.69993e-09	11	121801129	0.0179674	0.00309866	462346	ukb-b-5779	rs1666658	C	T	0.392206	7.2715e-05	33.6193
62	6.80002e-09	12	57511734	-0.0176811	0.00305026	462346	ukb-b-5779	rs12312693	C	T	0.451772	7.26685e-05	33.5978
63	8.40001e-09	12	56449435	-0.0184222	0.00319841	462346	ukb-b-5779	rs7302200	A	G	0.339998	7.17491e-05	33.1727
64	5.60003e-09	12	123885974	0.0207	0.00355204	462346	ukb-b-5779	rs28768122	C	T	0.759525	7.3449e-05	33.9586
65	3.79997e-08	12	23727301	-0.0237214	0.00431166	462346	ukb-b-5779	rs7298932	G	A	0.147849	6.5463e-05	30.2664
66	5.10035e-18	12	54623132	-0.0266343	0.00307848	462346	ukb-b-5779	rs58905411	A	G	0.410052	0.000161872	74.8405
67	2.5e-08	13	68080817	0.0168979	0.00303207	462346	ukb-b-5779	rs1937522	G	A	0.528054	6.71724e-05	31.0567
68	3.69999e-10	13	49971400	-0.0213301	0.0034046	462346	ukb-b-5779	rs7330939	T	C	0.720352	8.48886e-05	39.2477
69	2.69998e-09	14	73523162	-0.0188476	0.00316849	462346	ukb-b-5779	rs2535911	T	C	0.354749	7.65257e-05	35.3811
70	4e-09	14	59072226	0.0179489	0.00305071	462346	ukb-b-5779	rs186347	T	G	0.463343	7.48642e-05	34.6129
71	1.40001e-09	15	76508632	-0.0393728	0.00649583	462346	ukb-b-5779	rs80292319	C	T	0.057704	7.94551e-05	36.7355
72	3.09999e-09	15	34659517	-0.0196704	0.00331968	462346	ukb-b-5779	rs117799466	C	G	0.336989	7.59336e-05	35.1074
73	2.90001e-08	16	6172126	-0.0169128	0.00304832	462346	ukb-b-5779	rs34631026	T	C	0.446061	6.65754e-05	30.7807
74	6.4003e-12	16	72105844	-0.0281947	0.00410324	462346	ukb-b-5779	rs72787062	A	G	0.162767	0.00010211	47.21
75	1.39991e-17	16	30057148	0.026345	0.00308788	462346	ukb-b-5779	rs35105141	T	C	0.401541	0.000157413	72.7787
76	1e-10	16	53800954	0.0199392	0.00308481	462346	ukb-b-5779	rs1421085	C	T	0.403447	9.0355e-05	41.775
77	1.7e-08	16	73912588	0.0174212	0.00308849	462346	ukb-b-5779	rs1104608	C	G	0.426338	6.88124e-05	31.8149
78	1.69981e-11	16	19982353	0.0233654	0.00347125	462346	ukb-b-5779	rs8043563	C	G	0.737192	9.79862e-05	45.3032
79	7.29962e-30	16	28632021	-0.0350793	0.00309039	462346	ukb-b-5779	rs2411453	G	T	0.597353	0.000278604	128.811
80	1.79999e-08	16	51205819	0.0228752	0.00406259	462346	ukb-b-5779	rs728538	G	T	0.168868	6.85689e-05	31.7023
81	1.89998e-09	17	7615745	0.0237883	0.00396178	462346	ukb-b-5779	rs9906502	A	G	0.176998	7.79732e-05	36.0503
82	2.69998e-10	17	27588806	0.0247806	0.00392537	462346	ukb-b-5779	rs8614	A	C	0.182509	8.61902e-05	39.8494
83	2.30001e-09	17	57780943	-0.0192695	0.0032265	462346	ukb-b-5779	rs4968391	T	G	0.674892	7.71395e-05	35.6649
84	2.90001e-13	17	43925297	0.0250342	0.00343021	462346	ukb-b-5779	rs17690703	T	C	0.262687	0.000115188	53.2566
85	3.40001e-09	17	40721042	0.0207362	0.0035079	462346	ukb-b-5779	rs650558	T	C	0.247918	7.55725e-05	34.9404
86	1.40001e-08	18	22639237	0.0202641	0.00357005	462346	ukb-b-5779	rs5022348	T	C	0.40703	6.96801e-05	32.2161
87	1.6e-09	18	38313195	0.0261133	0.0043272	462346	ukb-b-5779	rs2043677	T	C	0.145599	7.87605e-05	36.4143
88	6.89922e-11	18	50843233	0.0200024	0.00306682	462346	ukb-b-5779	rs62097995	A	T	0.423591	9.19985e-05	42.5348
89	1.6e-10	18	53125435	-0.0195131	0.00305022	462346	ukb-b-5779	rs2924321	A	G	0.539592	8.85084e-05	40.9213
90	2.80001e-08	18	57732418	-0.0191003	0.00344068	462346	ukb-b-5779	rs4940926	C	T	0.735045	6.66493e-05	30.8148
91	6.70039e-13	19	49248730	0.0219548	0.00305549	462346	ukb-b-5779	rs838145	A	G	0.542982	0.000111656	51.6233
92	2.39999e-09	20	35554361	-0.019529	0.00327075	462346	ukb-b-5779	rs6030200	A	G	0.31415	7.71018e-05	35.6475
93	1.2e-08	21	34270051	-0.029795	0.00523292	462346	ukb-b-5779	rs11700855	G	A	0.093465	7.01134e-05	32.4164
94	3.59998e-08	22	24828853	-0.0704589	0.0127906	462346	ukb-b-5779	rs71651683	T	C	0.0142	6.56288e-05	30.343
95	1.09999e-08	22	48881562	0.0173933	0.00304627	462346	ukb-b-5779	rs1894544	C	G	0.454379	7.05065e-05	32.5982

## Sheet: 2.2 Processed meat intake
	pval.exposure	chr.exposure	pos.exposure	beta.exposure	se.exposure	samplesize.exposure	id.exposure	SNP	effect_allele.exposure	other_allele.exposure	eaf.exposure	R^2	F statistics
1	2.80027e-11	1	72837239	-0.0140719	0.00211347	461981	ukb-b-6324	rs7531118	C	T	0.531133	9.59506e-05	44.327
2	3.29997e-09	2	430975	0.0338786	0.00572502	461981	ukb-b-6324	rs77165542	T	C	0.035496	7.57949e-05	35.0156
3	3.09999e-08	2	25485735	0.0119621	0.00216043	461981	ukb-b-6324	rs11887120	T	C	0.397683	6.63562e-05	30.6551
4	1.09999e-08	2	107197420	0.0120489	0.00210698	461981	ukb-b-6324	rs11894162	T	C	0.547464	7.07814e-05	32.6994
5	4.49997e-08	2	181991389	0.0124987	0.00228468	461981	ukb-b-6324	rs4077924	C	T	0.701892	6.47779e-05	29.926
6	3.59998e-08	2	173306140	-0.0149895	0.00271965	461981	ukb-b-6324	rs3762621	T	C	0.183451	6.575e-05	30.375
7	2.5e-10	3	18227421	0.0132887	0.00209967	461981	ukb-b-6324	rs9809856	G	A	0.475881	8.66964e-05	40.0518
8	1.6e-10	3	81888255	0.0139958	0.00218986	461981	ukb-b-6324	rs2873054	C	A	0.353276	8.84098e-05	40.8434
9	2.1e-08	3	62560523	0.0121871	0.00217408	461981	ukb-b-6324	rs6786550	C	T	0.635043	6.80136e-05	31.4208
10	1.79999e-08	3	25276416	-0.0127603	0.00226606	461981	ukb-b-6324	rs6765179	A	G	0.309968	6.86317e-05	31.7064
11	6.69993e-09	5	52800358	-0.0199599	0.00344207	461981	ukb-b-6324	rs10454812	C	A	0.103032	7.27816e-05	33.6235
12	6.29941e-12	5	92891029	0.0146312	0.0021292	461981	ukb-b-6324	rs2029401	G	A	0.586212	0.000102202	47.215
13	3.40001e-09	5	87959023	0.0169681	0.00287128	461981	ukb-b-6324	rs1422192	A	G	0.158076	7.5589e-05	34.9204
14	9.49992e-09	7	113901132	-0.0140142	0.00244137	461981	ukb-b-6324	rs6961970	A	C	0.244698	7.13205e-05	32.9485
15	2.99985e-16	8	10767917	0.0171201	0.00209412	461981	ukb-b-6324	rs4240672	A	G	0.494014	0.000144651	66.8257
16	4.40048e-11	11	31424823	0.0154728	0.0023479	461981	ukb-b-6324	rs6484504	C	T	0.72462	9.39969e-05	43.4245
17	2.1e-09	11	33800533	-0.0133229	0.00222295	461981	ukb-b-6324	rs11032380	T	A	0.333352	7.77464e-05	35.9171
18	1.29999e-08	15	93424341	0.0164667	0.00289872	461981	ukb-b-6324	rs4778053	G	C	0.843808	6.98467e-05	32.2677
19	1.09999e-08	17	74065908	0.0328367	0.00575337	461981	ukb-b-6324	rs34241936	G	A	0.037369	7.0505e-05	32.5717
20	4.70002e-08	18	34800257	-0.0145937	0.00267084	461981	ukb-b-6324	rs8096167	C	T	0.1926	6.46224e-05	29.8541
21	1.59993e-18	19	49259529	0.0190137	0.00216555	461981	ukb-b-6324	rs838133	G	A	0.549369	0.00016684	77.0764
22	1.09999e-08	20	62418243	-0.0124059	0.00216796	461981	ukb-b-6324	rs6010651	C	A	0.379439	7.0876e-05	32.7431
23	2.80001e-10	22	41914593	-0.016423	0.00260186	461981	ukb-b-6324	rs203319	T	C	0.204594	8.62334e-05	39.8379

## Sheet: 2.3 Beef intake
	pval.exposure	chr.exposure	pos.exposure	beta.exposure	se.exposure	samplesize.exposure	id.exposure	SNP	effect_allele.exposure	other_allele.exposure	eaf.exposure	R^2	F statistics
1	9.80009e-09	1	97743702	-0.0102001	0.00177865	461053	ukb-b-2862	rs11165829	G	C	0.35997	7.13257e-05	32.8847
2	1.29999e-09	1	205308591	-0.0113754	0.00187563	461053	ukb-b-2862	rs1105388	T	C	0.300147	7.97726e-05	36.7791
3	6.79986e-15	1	72940273	-0.0137797	0.00176936	461053	ukb-b-2862	rs10789340	G	A	0.626712	0.000131534	60.6439
4	1.5e-08	2	33866464	-0.0122159	0.00215779	461053	ukb-b-2862	rs1470610	C	G	0.196185	6.95107e-05	32.0479
5	2.39999e-08	2	147946069	-0.00968628	0.00173523	461053	ukb-b-2862	rs62169335	T	C	0.543241	6.75802e-05	31.1579
6	9.60064e-15	3	71034748	0.0133533	0.00172438	461053	ukb-b-2862	rs4676964	T	C	0.510605	0.000130048	59.9587
7	2.80027e-14	6	26180634	-0.0148447	0.00195102	461053	ukb-b-2862	rs62396185	C	G	0.260057	0.000125549	57.8845
8	2.39999e-08	7	97819047	0.00954846	0.00171063	461053	ukb-b-2862	rs7791463	A	G	0.534781	6.75732e-05	31.1546
9	3.40001e-08	8	10126532	-0.0280593	0.00508482	461053	ukb-b-2862	rs79809011	A	G	0.029465	6.60424e-05	30.4489
10	1.10002e-15	9	15568070	-0.0137626	0.00171589	461053	ukb-b-2862	rs9407624	A	T	0.488187	0.000139512	64.3219
11	1.5e-09	9	11526198	-0.0126658	0.00209611	461053	ukb-b-2862	rs10959890	C	T	0.212297	7.91866e-05	36.509
12	8.9e-09	10	65317045	0.00984097	0.00171131	461053	ukb-b-2862	rs12247907	C	G	0.485752	7.17194e-05	33.0662
13	3.50026e-12	16	53800954	-0.0121232	0.00174274	461053	ukb-b-2862	rs1421085	C	T	0.403433	0.000104948	48.3861
14	1.7e-09	18	53412903	-0.0103387	0.00171651	461053	ukb-b-2862	rs784251	T	C	0.477649	7.86782e-05	36.2746
15	3.59998e-10	19	45411941	-0.0148514	0.00236847	461053	ukb-b-2862	rs429358	C	T	0.154226	8.52729e-05	39.3151
16	4.60002e-08	19	42588999	0.0150187	0.00274812	461053	ukb-b-2862	rs11878917	A	G	0.109688	6.4776e-05	29.865
17	2.90001e-11	22	41797547	0.0139249	0.00209282	461053	ukb-b-2862	rs132901	T	C	0.787662	9.60125e-05	44.2666

## Sheet: 2.4 Poultry intake
	pval.exposure	chr.exposure	pos.exposure	beta.exposure	se.exposure	samplesize.exposure	id.exposure	SNP	effect_allele.exposure	other_allele.exposure	eaf.exposure	R^2	F statistics
1	2.69998e-08	4	140870515	-0.0104646	0.00188288	461900	ukb-b-8006	rs9997448	T	C	0.369236	6.68687e-05	30.8865
2	3.69999e-09	8	144258705	0.011458	0.00194283	461900	ukb-b-8006	rs7829800	G	A	0.670759	7.52952e-05	34.7786
3	1.09999e-09	9	15664421	0.0110747	0.00181745	461900	ukb-b-8006	rs7046351	A	T	0.509739	8.03815e-05	37.128
4	1.7e-08	15	78894339	-0.0108759	0.00192936	461900	ukb-b-8006	rs1051730	A	G	0.331381	6.87901e-05	31.7739
5	1.6e-08	16	6163838	0.0105123	0.00185899	461900	ukb-b-8006	rs9923768	A	G	0.59853	6.92251e-05	31.9748
6	5.89997e-09	18	21070280	0.0109515	0.00188211	461900	ukb-b-8006	rs2565017	A	G	0.372697	7.32955e-05	33.855
7	4.20001e-08	19	19476365	-0.0104197	0.00190089	461900	ukb-b-8006	rs2965200	A	G	0.640011	6.50459e-05	30.0445
8	4.70002e-08	20	50999841	0.0112177	0.00205323	461900	ukb-b-8006	rs2426440	G	A	0.732602	6.46184e-05	29.8471

## Sheet: 2.5 Non-oily fish intake
	pval.exposure	chr.exposure	pos.exposure	beta.exposure	se.exposure	samplesize.exposure	id.exposure	SNP	effect_allele.exposure	other_allele.exposure	eaf.exposure	R^2	F statistics
1	1.40001e-09	2	144147475	0.0116344	0.00191996	460880	ukb-b-17627	rs16822430	C	T	0.23321	7.96675e-05	36.7169
2	7.90005e-09	2	27730940	-0.00955354	0.0016553	460880	ukb-b-17627	rs1260326	C	T	0.604249	7.22697e-05	33.3074
3	1.40001e-09	2	208205711	0.0122842	0.00202829	460880	ukb-b-17627	rs11680516	C	T	0.202388	7.95813e-05	36.6772
4	1e-09	6	69996217	-0.0107346	0.00175764	460880	ukb-b-17627	rs3799077	G	T	0.309993	8.09261e-05	37.297
5	1.29987e-12	6	32761506	-0.0150377	0.0021207	460880	ukb-b-17627	rs4318925	T	C	0.177245	0.000109086	50.2752
6	1.79999e-09	7	73056750	-0.0121791	0.00202331	460880	ukb-b-17627	rs6957745	C	T	0.202978	7.8611e-05	36.23
7	2.80001e-08	7	25517103	0.00906029	0.0016312	460880	ukb-b-17627	rs17317920	G	A	0.479238	6.69349e-05	30.8488
8	3.59998e-12	12	110057250	-0.0177401	0.00255244	460880	ukb-b-17627	rs35287743	T	G	0.11583	0.000104802	48.3006
9	1.7e-08	14	29775132	-0.00930647	0.00165022	460880	ukb-b-17627	rs7148387	G	A	0.590715	6.90031e-05	31.8019
10	2.49977e-14	16	53806453	0.0125875	0.00165108	460880	ukb-b-17627	rs56094641	G	A	0.404619	0.000126096	58.1146
11	4.70002e-22	19	49259529	0.016184	0.00167625	460880	ukb-b-17627	rs838133	G	A	0.549409	0.000202217	93.1973

## Sheet: 2.6 Oily fish intake
	pval.exposure	chr.exposure	pos.exposure	beta.exposure	se.exposure	samplesize.exposure	id.exposure	SNP	effect_allele.exposure	other_allele.exposure	eaf.exposure	R^2	F statistics
1	9.3994e-25	1	72556393	-0.011507	0.00192962	460443	ukb-b-2209	rs973526	T	C	0.513307	7.72274e-05	35.5586
2	1.9002e-24	1	204596454	0.0156803	0.00225713	460443	ukb-b-2209	rs45501495	T	C	0.236013	0.000104803	48.2555
3	1.50003e-23	2	49039237	-0.0170539	0.00307567	460443	ukb-b-2209	rs55930451	T	C	0.108001	6.67672e-05	30.7423
4	2.60016e-22	2	77224951	0.0129737	0.00223629	460443	ukb-b-2209	rs55985303	A	G	0.241079	7.3091e-05	33.654
5	2.49977e-21	2	59488019	-0.0120492	0.0019207	460443	ukb-b-2209	rs17050031	T	C	0.4801	8.54642e-05	39.3511
6	7.00003e-21	2	145967878	0.0121188	0.00210096	460443	ukb-b-2209	rs275160	C	T	0.700597	7.22564e-05	33.2697
7	6.79986e-17	3	85517507	0.0142105	0.00227811	460443	ukb-b-2209	rs13070166	A	T	0.228586	8.45e-05	38.9072
8	5.00035e-15	3	115214586	0.0273225	0.00423605	460443	ukb-b-2209	rs114497213	T	G	0.05481	9.03449e-05	41.5984
9	2.49977e-14	3	141107612	-0.0233232	0.00386307	460443	ukb-b-2209	rs10513136	A	G	0.065424	7.91591e-05	36.448
10	2.70023e-14	3	71534763	0.0151162	0.00193122	460443	ukb-b-2209	rs1876245	C	T	0.431482	0.000133042	61.2578
11	2.80027e-14	3	25099776	0.0110446	0.00193636	460443	ukb-b-2209	rs10510554	C	T	0.569277	7.06515e-05	32.5308
12	2.90001e-14	3	147076253	0.0138824	0.00251917	460443	ukb-b-2209	rs905575	G	C	0.82397	6.59492e-05	30.3657
13	8.49963e-14	3	167184878	0.0147781	0.00198025	460443	ukb-b-2209	rs9841174	C	T	0.373913	0.00012094	55.6855
14	2.99985e-13	3	176822676	-0.0107265	0.0019595	460443	ukb-b-2209	rs1201289	G	T	0.394525	6.50761e-05	29.9636
15	3.10027e-13	4	14935830	0.0144775	0.00257399	460443	ukb-b-2209	rs7683782	G	C	0.833405	6.87017e-05	31.633
16	6.00067e-13	5	164518993	0.0112394	0.0019672	460443	ukb-b-2209	rs10076975	C	T	0.381413	7.08896e-05	32.6404
17	3.69999e-12	5	166811498	-0.0108521	0.00191598	460443	ukb-b-2209	rs10061973	T	G	0.5139	6.9669e-05	32.0784
18	7.89951e-12	6	26488860	-0.0237173	0.00284003	460443	ukb-b-2209	rs16891727	A	C	0.129814	0.000151441	69.7294
19	2.80027e-11	6	88103149	0.012772	0.00223239	460443	ukb-b-2209	rs12663865	A	G	0.758185	7.10838e-05	32.7298
20	4.00037e-11	6	155847549	0.0140098	0.00192207	460443	ukb-b-2209	rs4869859	C	T	0.449939	0.000115372	53.1218
21	7.29962e-11	7	121947456	0.0176735	0.00231943	460443	ukb-b-2209	rs11767283	G	A	0.221709	0.000126082	58.053
22	9.30037e-11	7	95760694	-0.0123535	0.00195628	460443	ukb-b-2209	rs6465487	G	A	0.399814	8.65973e-05	39.8729
23	1.09999e-10	8	10009949	0.0148173	0.00194936	460443	ukb-b-2209	rs11986122	G	C	0.422568	0.000125465	57.7692
24	2e-10	8	64604218	0.0146906	0.00214766	460443	ukb-b-2209	rs790564	C	A	0.722952	0.000101608	46.7844
25	2.69998e-10	9	106772283	-0.0116474	0.00191252	460443	ukb-b-2209	rs552234	A	G	0.495449	8.05444e-05	37.0858
26	3.50002e-10	9	15637447	-0.0107206	0.00192877	460443	ukb-b-2209	rs9886779	A	T	0.439213	6.70922e-05	30.892
27	4.39997e-10	10	21847178	-0.0201462	0.00207341	460443	ukb-b-2209	rs10828250	G	C	0.309332	0.000204999	94.3896
28	4.70002e-10	10	80939219	0.0111218	0.00197362	460443	ukb-b-2209	rs703987	C	G	0.615005	6.89632e-05	31.7534
29	8e-10	11	46390680	0.0197559	0.0034254	460443	ukb-b-2209	rs61882686	A	C	0.085234	7.22377e-05	33.2611
30	1.09999e-09	11	79217391	0.0125555	0.00193806	460443	ukb-b-2209	rs4278546	G	A	0.441085	9.11419e-05	41.9654
31	1.6e-09	11	83187113	-0.0114437	0.00195609	460443	ukb-b-2209	rs2374424	G	A	0.601525	7.43271e-05	34.2232
32	1.79999e-09	11	28728332	-0.0112998	0.00206615	460443	ukb-b-2209	rs510161	G	C	0.31037	6.49552e-05	29.908
33	2e-09	11	111452040	-0.0151398	0.00210253	460443	ukb-b-2209	rs631490	C	G	0.709106	0.000112598	51.8447
34	2.5e-09	12	52176235	0.0135799	0.00220965	460443	ukb-b-2209	rs303817	G	A	0.751146	8.20228e-05	37.7666
35	4.90004e-09	12	110057250	-0.0282201	0.00301071	460443	ukb-b-2209	rs35287743	T	G	0.115869	0.000190775	87.8402
36	6.59994e-09	13	59412819	-0.0127449	0.00223046	460443	ukb-b-2209	rs9597870	G	T	0.245844	7.09051e-05	32.6475
37	8e-09	13	55975115	-0.0220014	0.00215651	460443	ukb-b-2209	rs3124402	G	A	0.733261	0.000226008	104.063
38	8e-09	13	101252635	-0.0122298	0.00192275	460443	ukb-b-2209	rs12855717	T	C	0.526774	8.78575e-05	40.4531
39	8.10009e-09	13	54220229	0.0149567	0.00265295	460443	ukb-b-2209	rs1361016	G	T	0.844853	6.90252e-05	31.782
40	9.20005e-09	13	93477312	-0.0157428	0.00273045	460443	ukb-b-2209	rs9301837	A	C	0.143273	7.21919e-05	33.24
41	1.09999e-08	14	23650191	0.0108608	0.00196936	460443	ukb-b-2209	rs4982738	A	G	0.582899	6.60494e-05	30.4118
42	1.09999e-08	14	100279492	-0.0109641	0.00196607	460443	ukb-b-2209	rs12896749	C	G	0.384721	6.75372e-05	31.0968
43	1.09999e-08	14	29766012	-0.0145833	0.00199948	460443	ukb-b-2209	rs1951286	G	T	0.644911	0.000115518	53.1893
44	1.2e-08	15	47867762	0.0146421	0.00192478	460443	ukb-b-2209	rs28533540	A	G	0.534203	0.000125665	57.8612
45	1.40001e-08	16	53800954	0.0184814	0.00194873	460443	ukb-b-2209	rs1421085	C	T	0.40341	0.000195302	89.9246
46	1.5e-08	16	83683945	0.0225669	0.00219679	460443	ukb-b-2209	rs11859365	C	A	0.253765	0.000229135	105.503
47	1.5e-08	16	51495068	-0.0133201	0.0020015	460443	ukb-b-2209	rs9889161	T	G	0.357929	9.61803e-05	44.2853
48	1.6e-08	17	29389026	-0.0178328	0.00273746	460443	ukb-b-2209	rs28623270	T	A	0.14872	9.21568e-05	42.4327
49	1.7e-08	17	44184828	-0.0130135	0.00197082	460443	ukb-b-2209	rs4510068	T	G	0.402798	9.46842e-05	43.5964
50	1.7e-08	18	35156177	-0.0129784	0.00229212	460443	ukb-b-2209	rs7243428	G	A	0.224648	6.96244e-05	32.0579
51	1.7e-08	18	1841371	0.0157617	0.00277809	460443	ukb-b-2209	rs9958909	G	T	0.139718	6.99048e-05	32.187
52	1.89998e-08	18	53431951	-0.0162522	0.00260966	460443	ukb-b-2209	rs59355765	T	C	0.160079	8.42256e-05	38.7808
53	2.5e-08	19	49215095	-0.0192439	0.0019244	460443	ukb-b-2209	rs4002471	T	C	0.547362	0.000217133	99.9766
54	2.69998e-08	19	22212505	-0.0106304	0.00194012	460443	ukb-b-2209	rs7254235	G	A	0.577254	6.51985e-05	30.02
55	2.90001e-08	19	37438329	-0.0159106	0.0028148	460443	ukb-b-2209	rs75887709	G	A	0.13588	6.9386e-05	31.9481
56	3.2e-08	19	18467322	-0.0133895	0.00223333	460443	ukb-b-2209	rs12983532	T	C	0.251137	7.80572e-05	35.9407
57	3.50002e-08	20	12495731	0.0124683	0.00220977	460443	ukb-b-2209	rs6033437	A	C	0.257329	6.91376e-05	31.8337
58	3.59998e-08	20	33036482	0.0110001	0.00191451	460443	ukb-b-2209	rs6059844	G	A	0.495121	7.1692e-05	33.0099
59	4.30002e-08	20	61154107	-0.011542	0.0019184	460443	ukb-b-2209	rs6089753	T	C	0.530967	7.86093e-05	36.1949
60	4.39997e-08	21	23340050	0.0107114	0.00193719	460443	ukb-b-2209	rs2827161	G	T	0.422842	6.63962e-05	30.5715
61	4.49997e-08	22	31750013	0.0169856	0.00223087	460443	ukb-b-2209	rs9606833	C	T	0.243593	0.000125888	57.9637

## Sheet: 2.7 Pork intake
	pval.exposure	chr.exposure	pos.exposure	beta.exposure	se.exposure	samplesize.exposure	id.exposure	SNP	effect_allele.exposure	other_allele.exposure	eaf.exposure	R^2	F statistics
1	1e-13	1	45962409	-0.00995273	0.00175408	460162	ukb-b-5640	rs11211124	C	T	0.230603	6.99591e-05	32.1923
2	8.99912e-13	2	155751852	0.0110847	0.00193678	460162	ukb-b-5640	rs9973426	G	A	0.176598	7.1178e-05	32.7532
3	1.80011e-11	3	81910489	0.00844615	0.00154097	460162	ukb-b-5640	rs7641973	A	G	0.353362	6.52815e-05	30.0399
4	5.60015e-11	5	115641827	-0.0104266	0.00174217	460162	ukb-b-5640	rs254152	G	C	0.23498	7.78323e-05	35.8152
5	1.29999e-09	6	26186200	-0.0114715	0.00170628	460162	ukb-b-5640	rs9379832	G	A	0.255452	9.82169e-05	45.1954
6	1.6e-09	9	34269732	0.00897557	0.00147851	460162	ukb-b-5640	rs10972033	T	G	0.45643	8.00811e-05	36.85
7	2.19999e-09	9	15681694	-0.0109832	0.001477	460162	ukb-b-5640	rs1355171	A	C	0.488844	0.000120153	55.2894
8	4e-09	10	125127645	0.0115919	0.0020206	460162	ukb-b-5640	rs34161520	G	C	0.160381	7.15166e-05	32.909
9	9.59997e-09	12	38446861	-0.0150846	0.00274837	460162	ukb-b-5640	rs2387807	T	C	0.077893	6.54603e-05	30.1221
10	1e-08	15	93446869	0.00879226	0.0014944	460162	ukb-b-5640	rs4146837	T	C	0.455561	7.52184e-05	34.6124
11	1.40001e-08	16	74166991	-0.00895091	0.00148347	460162	ukb-b-5640	rs3964074	C	T	0.546932	7.91101e-05	36.4032
12	2.1e-08	18	74196202	0.00840935	0.00150083	460162	ukb-b-5640	rs36124222	C	T	0.433239	6.82215e-05	31.3928
13	4.09996e-08	19	45422160	-0.0123637	0.00188666	460162	ukb-b-5640	rs12721051	G	C	0.188393	9.33165e-05	42.9404
14	4.20001e-08	19	49259529	0.0108944	0.00152491	460162	ukb-b-5640	rs838133	G	A	0.549354	0.000110907	51.0349

[truncated: 15 more sheets: 2.8 Mutton intake, 2.9 Bread intake, 2.10 Cheese intake, 2.11 Cooked vegetable intake, 2.12 Tea intake, 2.13 Fresh fruit intake, 2.14 Cereal intake, 2.15 Salad OR raw vegetable int, 2.16 Coffee intake, 2.17 Dried fruit intake, 2.18 Protein intake, 2.19 Fat intake, 2.20 Carbonhydrate intake, 2.21 Sugar intake, 3.Result]
